# Supplementary material for: Hexylammonium Acetate-Regulated Buried Interface for Efficient and Stable Perovskite Solar Cells
Source: Nanomaterials (Basel). 2024 Apr 9;14(8):653. doi: 10.3390/nano14080653 (PMC11055040; doi:10.3390/nano14080653)
Supplement: Supplementary file 1 [file nanomaterials-14-00653-s001.zip]

Archive with 1 entries (1 files):
- nanomaterials-2955195-supplementary.pdf
